# Supplementary material for: Altered expression of ionotropic L-Glutamate receptors in aged sensory neurons of Aplysia californica
Source: PLoS One. 2019 May 23;14(5):e0217300. doi: 10.1371/journal.pone.0217300 (PMC6532900; doi:10.1371/journal.pone.0217300)
Supplement: S1 File — (XLSX) [file pone.0217300.s002.xlsx]

## Sheet: PVC cohort 1
	Grin2	GluR8	GluR3	Grin1-2	KA2	GluR7	GluR6	GluR5	GluR2	KA1	GluR4	Grin1-1	Grin1-2
M1	24.84	27.43	26.52	23.34	28.1	25.95	25.73	25.88	30.27	26.42	24.8	22.96	23.34
	24.87	27.44	26.4	23.18	28.09	25.73	25.91	25.88	29.97	26.62	24.82	23.03	23.18
M2	24.84	27	26.59	23.19	27.42	26.04	26.25	25.6	30.93	26.06	24.78	23.06	23.19
	24.88	27.24	26.51	23.11	27.57	23.73	26.23	25.7	31.02	26.04	25.06	23.29	23.11
M3	25.19	27.54	25.68	22.71	27.01	25.6	25.66	25.57	35.99	25.44	24.83	23.65	22.71
	25.39	27.85	25.69	22.63	27.01	25.56	26.03	25.55	36.83	25.66	24.65	23.7	22.63
M4	24.65	27.19	25.79	22.88	27.36	25.4	25.62	25.87	29.86	25.7	24.57	22.59	22.88
	24.56	27.06	25.78	22.81	27.3	25.23	25.71	25.81	29.78	25.79	24.47	22.8	22.81
O1	25.75	28.47	25.87	24.69	27.65	29.62	26.2	26.33	30.89	25.95	24.48	23.9	24.69
	25.92	28.78	25.86	24.5	27.51	26.11	26.37	26.64	30.72	26.46	24.59	23.86	24.5
O2	25.49	27.66	26.93	24.02	27.47	26.42	27.67	26.95	30.68	27.4	25.7	24.47	24.02
	25.47	27.88	26.63	23.83	27.64	26.3	27.57	27.06	30.81	27.79	25.79	24.04	23.83
O3	25.3	28.12	26.98	23.3	27.53	26.24	27.33	26.51	30.37	27.2	25.28	24.51	23.3
	25.51	27.83	26.83	23.18	27.44	25.96	27.42	26.35	30.25	27.12	25.33	24.45	23.18
O4	25.01	28.37	27.19	23.6	27.81	25.87	27	27.11	29.85	27.4	25.98	23.97	23.6
	24.83	27.91	26.9	23.42	27.92	25.97	26.94	26.9	29.92	27.24	25.93	24.07	23.42
O5	25	26.65	26.26	22.79	26.95	25.83	26.28	25.04	28.3	26.61	24.59	22.96	22.79
	24.95	26.56	26.13	22.79	26.88	25.44	26.41	25.09	28.34	26.33	24.58	23.39	22.79
O6	25.06	27.38	26.76	23.57	27.7	25.56	26.75	26.9	30.45	26.41	25.14	24.33	23.57
	25.11	27.42	26.72	23.44	27.38	25.6	26.65	26.94	30.48	26.54	25.28	24.65	23.44

## Sheet: BSC cohort 1
	Grin2	GluR8	GluR3	Grin1-2	KA2	GluR7	GluR6	GluR5	GluR2	KA1	GluR4	Grin1-1	Grin1-2
M1	26.36	29.06	26.21	23.27	27.21	25.86	26	28.9	27.71	26.03	23.11	23.56	23.27
	26.26	29.51	26.18	21.97	27.22	25.94	26.01	28.6	27.75	25.9	23.25	23.72	21.97
M2	27.34	29.95	27.19	22.79	28.32	26.99	26.64	30.62	30.06	26.65	24.29	24.77	22.79
	27.49	30.09	27.29	22.66	28.26	26.88	26.81	30.02	30.04	26.83	24.45	24.78	22.66
M3	25.72	28.83	25.94	21.66	27.68	25.63	25.62	31.01	41.94	25.67	22.96	23.06	21.66
	26.04	28.75	26	21.64	27.69	25.42	25.72	30.64	35.72	25.73	23.12	23.09	21.64
M4	26.44	30.54	26.8	22.17	28.49	26.47	26.61	31.35	28.39	26.77	24	23.75	22.17
	26.37	30.81	27.01	22.14	28.72	26.61	26.63	31.79	28.41	26.82	23.98	23.81	22.14
M5	25.57	28.95	25.93	21.6	27.14	25.38	26.11	28.13	27.7	25.83	23.24	22.87	21.6
	25.61	28.72	26.05	21.56	27.09	25.33	26.2	28.27	27.61	25.89	23.52	22.88	21.56
M6	25.61	28.76	25.7	21.73	27.38	25.85	25.96	29.46	28.83	25.88	22.48	23.25	21.73
	26.12	29.04	25.79	21.59	27.46	25.79	26.05	29.61	28.75	25.87	22.56	23.43	21.59
O1	25.87	28.9	26.5	22.47	27.05	25.74	26.45	28.97	29.82	26.27	23.48	23.61	22.47
	25.87	29.03	26.63	22.39	27.12	25.69	26.6	29.26	29.93	26.42	23.57	23.79	22.39
O2	25.96	30.22	27.34	22.62	28.54	25.73	26.9	30.89	30.39	na	24.17	24.92	22.62
	25.86	30.22	27.58	22.56	28.54	26.2	27.4	31.14	30.58	na	24.27	24.94	22.56
O3	26.39	29.7	27.08	23.09	28.99	26.34	26.77	30.32	29.6	26.42	23.29	24.26	23.09
	26.62	29.52	26.98	23	28.77	26.37	27.43	30.96	29.57	26.64	23.43	24.17	23
O4	27.54	30.75	26.93	22.94	28.27	26.31	26.69	29.12	29.48	26.31	24.36	24.9	22.94
	26.98	30.64	26.91	22.81	28.41	26.56	26.59	29.36	28.87	26.35	24.54	24.89	22.81
O5	26.67	29.43	26.88	22.58	28.14	26.58	26.45	29.29	27.8	26.03	23.37	24.03	22.58
	26.49	29.43	26.85	22.53	28.28	25.98	26.46	29.31	27.68	26.2	23.32	24.38	22.53
O6	26.3	29.36	27.32	23.12	27.75	25.94	26.49	28.75	29.04	25.66	23.56	23.88	23.12
	27.43	29.11	27.09	23.02	27.7	26.35	26.51	28.92	28.93	25.61	23.47	24.04	23.02

## Sheet: PVC cohort 2
	Grin1-1	Grin1-2	Grin2	GluR1	GluR5	GluR7	GAPDH
M1	24.96	29.97	25.36	23.76	25.85	24.03	22.67
	24.73	29.95	25.33	23.95	25.98	24.13	22
	24.76	27.3	25.36	23.98	25.9	24.09
M2	24.06	26.36	26.78	23.26	26.15	24.73	22.51
	24.26	26.11	26.8	23.38	26.13	23.45	22.64
	24.04	26.08	26.69	23.58	26.18	23.45
M3	24.41	25.74	26.28	23.95	27.01	23.35	22.18
	24.21	26.17	26.38	24.14	26.81	22.58	22.53
	24.31	25.91	26.42	24.09	26.81	23.51
M4	25.08	26.19	26.59	24.71	24.23	23.7	22.08
	24.81	26.12	26.73	24.96	24.22	23.75	22.07
	25.03	26.19	26.67	24.88	24.14	23.66
A1	26.66	27.4	28.28	26.93	27.59	25.16	22.54
	26.45	27.47	28.22	27.63	27.68	25.27	22.18
	26.48	27.29	28.07	28.73	27.66	25.29
A2	28.33	24.64	25.97	26.15	26.63	23.47	23.21
	27.32	26.7	26.23	26.93	26.68	23.66	23.46
	27.5	25.98	26.47	27.28	26.57	23.55
A3	26.77	26.53	27	26.7	25.43	23.87	23.59
	26.84	26.42	27.05	26.52	25.54	23.89	23.11
	26.61	26.29	27.07	26.78	25.55	23.9
A4	25.78	27.45	28.68	26.22	26.11	25.81	22.63
	25.86	27.39	28.63	26.28	26.32	25.27	22.71
	25.74	27.51	28.73	26.3	26.36	na
